# Supplementary material for: Genotyping of RB1 status identifies two distinct subtypes in EGFR‐mutant lung cancers with SCLC transformation
Source: Clin Transl Med. 2024 May 12;14(5):e1683. doi: 10.1002/ctm2.1683 (PMC11089080; doi:10.1002/ctm2.1683)
Supplement: Supplementary file 2 — Supporting Information [file CTM2-14-e1683-s001.xlsx]

## Sheet: Table of Contents
	Table of Contents
	Table S1. The correlation between T790M status and the clinicopathological characteristics in EGFR-mutant lung cancer patients with SCLC transformation
	Table S2. Univariate and multivariate analyses of potential prognostic factors associated with transformation-free survival of EGFR-mutant lung cancer patients with SCLC transformation.
	Table S3. Differentially expressed genes between matched pre- and post-transformation in EGFR-mutant/RB1-wide lung cancers
	Table S4. Univariate and multivariate logistic regression risk factors of transformation in EGFR/RB1/TP53-mutant lung cancer patients

## Sheet: Table S1
	Table S1. The correlation between T790M status and the clinicopathological characteristics in EGFR-mutant lung cancer patients with SCLC transformation
	Characteristics	T790M positive (N=34)	T790M negative (N=21)	P
	EGFR mutant type
	19DEL	26	15	0.37
	L858R	6	5
	G719	0	1
	L858R+T790M	2	0
	First line TKI
	1st generation	30	8	＜0.001
	2nd generation	1	7
	3rd generation	3	6
	Lines of pre-T TKI
	1	3	17	＜0.001
	≥2	31	4
	3rd generation TKI before T
	No	2	10	＜0.001
	Yes	32	11
	Abbreviation: TKI, tyrosine kinase inhibitor; T, transformation.

## Sheet: Table S2
	Table S2. Univariate and multivariate analyses of potential prognostic factors associated with transformation-free survival of EGFR-mutant lung cancer patients with SCLC transformation.
	Characteristics		Univariate analysis		Multivariate analysis
			HR(95%CI for HR)	P	HR(95%CI for HR)	P
	Age	≤54	Referance
		＞54	0.804(0.435-1.484)	0.485
	Gender	Female	Referance
		Male	1.145(0.634-2.068)	0.652
	Smoking	No	Referance		Referance
		Yes	1.749(0.818-3.738)	0.149	2.336(0.990-5.511)	0.053
	T790M	No	Referance		Referance
		Yes	0.638(0.346-1.177)	0.151	0.711(0.345-1.464)	0.355
	SMAD4	Wild	Referance		Referance
		Mutant	0.139(0.019-1.032)	0.054	0.124(0.016-0.958)	0.045
	PTEN	Wild	Referance
		Mutant	2.412(0.931-6.245)	0.07
	RB1	Wild	Referance		Referance
		Mutant	0.63(0.342-1.162)	0.139	0.455(0.223-0.931)	0.031
	CNV_events	No	Referance
		Yes	0.835(0.443-1.573)	0.576
	First line TKI	1st or 2nd generation	Referance		Referance
		3rd generation	2.474(1.082-5.656)	0.032	2.522(0.962-6.611)	0.06
	Abbreviation: CNV, copy number variation; TKI, tyrosine kinase inhibitor.

## Sheet: Table S3
Table S3. Differentially expressed genes between matched pre- and post-transformation in EGFR-mutant/RB1-wide lung cancers.
	mRNA_ID	Gene_Name	trancript_status	log2FC	Pvalue
	ENST00000170150	BPIFB2	mRNA	-8.17776	1.15e-06
	ENST00000200181	ITGB4	mRNA	-5.28625	0.000260833
	ENST00000216968	PROCR	mRNA	-3.11582	0.000593126
	ENST00000218230	PCSK1N	mRNA	4.13876	9.45e-07
	ENST00000234961	OPRD1	mRNA	5.55666	0.000340249
	ENST00000236147	SELL	mRNA	-3.5208	0.000876902
	ENST00000239032	PRLHR	mRNA	5.73162	0.000597896
	ENST00000243349	ACVR1C	mRNA	4.68789	0.00038552
	ENST00000246115	S1PR4	mRNA	-5.14698	0.000207373
	ENST00000253407	C1QL1	mRNA	5.31732	3e-11
	ENST00000254691	CARD6	mRNA	-2.43596	0.000669712
	ENST00000256447	CD180	mRNA	-2.09081	0.00104561
	ENST00000256646	NOTCH2	mRNA	-2.196	0.000807054
	ENST00000257572	HRK	mRNA	4.18837	1e-06
	ENST00000261917	HCN4	mRNA	4.73848	1.15e-06
	ENST00000262138	CACNG4	mRNA	3.40891	1.54e-05
	ENST00000262450	CHD5	mRNA	6.30522	1.45e-07
	ENST00000264144	LAMC2	mRNA	-3.70436	0.00168567
	ENST00000266646	INHBE	mRNA	6.81345	1.16e-05
	ENST00000267889	DISP2	mRNA	4.56765	0.000471009
	ENST00000268164	ST8SIA2	mRNA	6.59286	6.62e-07
	ENST00000269197	ASXL3	mRNA	3.10301	0.000749424
	ENST00000271417	ILDR2	mRNA	4.3872	1.5e-06
	ENST00000272462	MALL	mRNA	-5.98387	5.11e-06
	ENST00000272520	C1QL2	mRNA	4.93617	0.000656692
	ENST00000273067	MARCH4	mRNA	6.802	1.38e-16
	ENST00000274140	MARCH6	mRNA	2.31593	3.8e-05
	ENST00000266744	ASCL1	mRNA	8.37765	0.002
	ENST00000282356	CAMK4	mRNA	3.79852	0.000251577
	ENST00000289429	CD1A	mRNA	-7.03624	0.000393914
	ENST00000294484	DISP3	mRNA	5.32505	2.92e-05
	ENST00000294485	DRAXIN	mRNA	3.49757	9.45e-06
	ENST00000295683	CXCR1	mRNA	-6.638	2.57e-05
	ENST00000296603	LMBRD2	mRNA	1.67235	0.000246341
	ENST00000296755	MAP1B	mRNA	2.18749	0.000133156
	ENST00000299565	CHRNA5	mRNA	3.33243	0.000180118
	ENST00000299633	HDGFL3	mRNA	2.21121	8.2e-06
	ENST00000299977	SLFN5	mRNA	-2.59665	0.000375983
	ENST00000300105	CACNG2	mRNA	6.23571	0.000143517
	ENST00000302625	CDK5R2	mRNA	6.23241	7.96e-13
	ENST00000302909	KCNK3	mRNA	4.56633	9.15e-06
	ENST00000303177	NSG2	mRNA	5.18818	0.000791909
	ENST00000304698	FAM171B	mRNA	4.39577	0.000407068
	ENST00000305409	SCG2	mRNA	4.09988	0.00130558
	ENST00000306602	CXCL10	mRNA	-3.96415	1.13e-05
	ENST00000306773	NPTX1	mRNA	4.91093	4.66e-07
	ENST00000309235	ZNF483	mRNA	2.14618	0.0013404
	ENST00000310227	INSM1	mRNA	9.31508	7.67e-21
	ENST00000311106	PCSK1	mRNA	5.39289	7.51e-07
	ENST00000313071	FOXG1	mRNA	5.527	0.000490485
	ENST00000313341	NEUROG2	mRNA	8.08818	1.29e-08
	ENST00000315033	GPR88	mRNA	5.3832	0.00116861
	ENST00000315238	CALML3	mRNA	5.51964	0.000724456
	ENST00000318683	B3GNT3	mRNA	-6.72819	4.48e-06
	ENST00000319921	RNF213	mRNA	-1.68536	1.74e-05
	ENST00000320578	RAB39A	mRNA	3.20621	2.28e-05
	ENST00000320634	FAIM2	mRNA	-3.98839	0.000297153
	ENST00000320672	SSBP2	mRNA	2.42548	4.67e-05
	ENST00000322329	RPRML	mRNA	5.76533	1.2e-05
	ENST00000322527	CCDC168	mRNA	2.87522	0.000360323
	ENST00000322893	KCNH5	mRNA	7.3334	9.57e-16
	ENST00000323865	HTR1A	mRNA	5.4792	0.00065985
	ENST00000324000	ST8SIA3	mRNA	8.19393	0.000158502
	ENST00000324324	MYEF2	mRNA	3.1793	7.9e-06
	ENST00000325926	RPRM	mRNA	6.44438	3.41e-11
	ENST00000327245	ATP10B	mRNA	-3.43212	0.00126634
	ENST00000327259	TMEM151A	mRNA	5.59303	1.39e-07
	ENST00000328963	P2RX7	mRNA	-2.04498	0.000890096
	ENST00000328965	OAF	mRNA	-2.43042	0.001073
	ENST00000333751	KCTD11	mRNA	-1.65768	0.000471074
	ENST00000338316	ADCY2	mRNA	6.1979	6.08e-06
	ENST00000338333	FBLL1	mRNA	4.59445	4.7e-05
	ENST00000338560	TRPV2	mRNA	-2.4905	0.000190517
	ENST00000339992	HMX2	mRNA	5.62487	5.91e-06
	ENST00000340177	HRH3	mRNA	6.52285	0.000106194
	ENST00000340700	KCNK10	mRNA	5.27912	0.000311218
	ENST00000341267	DLK1	mRNA	7.54566	5.11e-05
	ENST00000354624	HKDC1	mRNA	-4.60901	0.00091871
	ENST00000356495	PIGR	mRNA	-5.08485	0.000417374
	ENST00000357618	HFE	mRNA	-3.38702	5.35e-05
	ENST00000357727	CREB5	mRNA	-2.61304	0.000799378
	ENST00000358432	EPHA2	mRNA	-3.43442	0.00112437
	ENST00000359358	KLHL14	mRNA	5.10317	2.6e-06
	ENST00000360392	TRIM9	mRNA	4.78472	4.08e-06
	ENST00000361421	TOX	mRNA	2.5788	0.000481468
	ENST00000361833	ASTN1	mRNA	7.14824	5.79e-06
	ENST00000366955	CENPF	mRNA	2.37811	2.58e-05
	ENST00000367466	PLA2G4A	mRNA	-4.10059	0.00107178
	ENST00000368985	CTSS	mRNA	-2.43862	0.000500474
	ENST00000369478	CD2	mRNA	-3.90736	0.00165495
	ENST00000369500	MAB21L3	mRNA	-4.42193	0.000720841
	ENST00000369506	NHLH2	mRNA	7.12852	7.04e-05
	ENST00000369816	ELOVL4	mRNA	3.65753	0.000236409
	ENST00000371505	TCTE1	mRNA	4.32315	0.000516846
	ENST00000371655	RAB3B	mRNA	5.08071	1.22e-05
	ENST00000371741	KCNB1	mRNA	5.60533	1.85e-05
	ENST00000371940	MOB3C	mRNA	-1.68694	0.000446861
	ENST00000372680	TCEAL5	mRNA	5.60972	8.66e-06
	ENST00000373012	POU3F1	mRNA	3.24338	0.00118164
	ENST00000373256	GLP1R	mRNA	3.85437	4.14e-05
	ENST00000373615	LHX2	mRNA	4.87049	1.25e-05
	ENST00000373736	NKAIN1	mRNA	5.03366	0.00145173
	ENST00000373878	PHYHIPL	mRNA	5.92909	2.07e-05
	ENST00000374144	C10orf71	mRNA	7.08949	2.98e-05
	ENST00000374884	SPIN4	mRNA	1.87012	0.000218357
	ENST00000374975	HLA-DRB5	mRNA	-4.15018	0.00119006
	ENST00000375846	S1PR3	mRNA	-2.8194	9.86e-05
	ENST00000375915	FAM155A	mRNA	3.65269	0.000553785
	ENST00000375992	NUDT11	mRNA	4.4914	0.000300709
	ENST00000376238	SLC28A3	mRNA	-5.50266	1.05e-05
	ENST00000376288	CDSN	mRNA	-4.90099	0.00123175
	ENST00000376335	ZIC2	mRNA	5.92221	2.85e-06
	ENST00000376351	GPR158	mRNA	4.46664	4.23e-05
	ENST00000377084	SLITRK1	mRNA	7.29185	5.65e-05
	ENST00000377694	IGFBPL1	mRNA	5.37344	5.91e-08
	ENST00000378693	SOWAHA	mRNA	4.83513	3.52e-07
	ENST00000378700	ID4	mRNA	3.40484	6.62e-05
	ENST00000378961	CHGB	mRNA	7.61384	1.81e-07
	ENST00000379348	PHACTR1	mRNA	4.93739	0.00113702
	ENST00000379375	EDN1	mRNA	-1.90594	0.00104903
	ENST00000379731	B4GALT1	mRNA	-1.92936	0.000107244
	ENST00000380607	SH3GL2	mRNA	6.06524	1.34e-08
	ENST00000381655	ATP8A2	mRNA	4.1734	6.89e-05
	ENST00000382179	BRSK2	mRNA	4.88368	0.00012685
	ENST00000388920	FOXI2	mRNA	3.74271	0.00156847
	ENST00000392539	HOXD13	mRNA	5.59094	0.00036802
	ENST00000392690	B3GALT1	mRNA	3.98751	0.000951567
	ENST00000392825	GALNT13	mRNA	5.13768	0.000327495
	ENST00000393386	PTPRZ1	mRNA	-4.43457	1.43e-05
	ENST00000393842	ATP2B3	mRNA	5.77438	0.000828279
	ENST00000394709	HSPA2	mRNA	4.23282	3.37e-05
	ENST00000396193	PDE1C	mRNA	3.79722	0.00130336
	ENST00000397747	PDCD1LG2	mRNA	-2.6839	0.000604472
	ENST00000399816	UBE2QL1	mRNA	4.04224	2.72e-05
	ENST00000400331	MACC1	mRNA	-3.09763	0.000128329
	ENST00000400613	C9orf152	mRNA	-3.67811	0.00147363
	ENST00000400677	HMX1	mRNA	5.5648	0.0014628
	ENST00000401073	KIAA1522	mRNA	-2.76382	0.000354093
	ENST00000402744	CPE	mRNA	2.68078	2.83e-05
	ENST00000405219	XBP1	mRNA	-2.55884	0.000682653
	ENST00000409465	STAT1	mRNA	-2.65245	0.00130283
	ENST00000417669	MPPED1	mRNA	6.29674	0.000145495
	ENST00000420568	SLC13A3	mRNA	5.35578	0.000689258
	ENST00000421607	CAMK2B	mRNA	5.28775	0.00172204
	ENST00000423485	TOP2A	mRNA	2.45045	0.00149403
	ENST00000423981	AMER3	mRNA	6.17982	0.00012461
	ENST00000428457	TNS3	mRNA	-1.67532	0.000742772
	ENST00000435030	KIF5C	mRNA	4.69245	1.98e-05
	ENST00000436693	TLR6	mRNA	-2.19924	0.00105878
	ENST00000438295	MPZL2	mRNA	-4.41117	0.000252
	ENST00000442682	TMEM213	mRNA	-5.2732	1.57e-05
	ENST00000448587	TINCR	mRNA	2.72727	1.18e-05
	ENST00000448728	KIF1A	mRNA	5.80153	1.67e-05
	ENST00000450849	ATCAY	mRNA	6.94891	6.84e-07
	ENST00000455386	NEURL1	mRNA	5.11268	0.00133599
	ENST00000455537	KIF5A	mRNA	5.35663	8.43e-05
	ENST00000456390	CREB3L2	mRNA	-3.34639	4.43e-05
	ENST00000457714	NLGN1	mRNA	4.17723	0.000571172
	ENST00000475668	MGAM	mRNA	-6.23739	0.00122596
	ENST00000480641	IPO5	mRNA	3.46805	0.00115553
	ENST00000489711	SLC15A2	mRNA	-2.40618	1.22e-06
	ENST00000490531	NACAD	mRNA	1.60502	0.000623829
	ENST00000497933	LRRC55	mRNA	-4.19393	0.000497089
	ENST00000507311	SMIM31	mRNA	-5.00289	0.00127849
	ENST00000509176	CCSER1	mRNA	5.21972	0.00111261
	ENST00000509791	SEC11C	mRNA	3.41767	9.55e-06
	ENST00000515707	ABCC3	mRNA	-3.06464	0.00137023
	ENST00000520220	LYN	mRNA	-2.21901	0.00159098
	ENST00000522208	RNF130	mRNA	2.45724	0.000349348
	ENST00000525876	SERPINH1	mRNA	-2.96945	0.000168554
	ENST00000538168	ST8SIA5	mRNA	7.30995	4.71e-12
	ENST00000542200	AP3B2	mRNA	6.93076	3.71e-07
	ENST00000549571	NOVA1	mRNA	4.92986	0.000554132
	ENST00000555004	C14orf132	mRNA	2.46506	0.000397272
	ENST00000555188	SHE	mRNA	-3.73779	9.18e-06
	ENST00000562197	TPBGL	mRNA	2.27301	0.000209655
	ENST00000562532	XKR7	mRNA	7.50463	2.38e-09
	ENST00000564104	TPPP3	mRNA	-4.51292	0.00148344
	ENST00000564138	PLCG2	mRNA	-3.28429	0.000372189
	ENST00000569351	HSD17B2	mRNA	-4.37753	0.000579552
	ENST00000570670	ZG16B	mRNA	-6.10761	1.61e-05
	ENST00000577598	BRIP1	mRNA	2.73822	0.000903021
	ENST00000578689	GJD3	mRNA	-3.74818	0.000732843
	ENST00000588540	MAPK4	mRNA	4.6027	3.63e-05
	ENST00000591615	RNF157	mRNA	3.14882	0.000844868
	ENST00000598523	GABRQ	mRNA	6.36575	2.6e-08
	ENST00000598581	SLC6A14	mRNA	-6.4343	8.18e-06
	ENST00000601380	ANKDD1B	mRNA	-3.36147	0.00110181
	ENST00000602295	ANKRD18A	mRNA	4.70501	5.65e-05
	ENST00000603017	RASL10B	mRNA	2.02157	0.00131051
	ENST00000604062	KANTR	mRNA	2.29893	0.00104926
	ENST00000607425	PROX1	mRNA	4.52462	0.000515916
	ENST00000609713	KCNJ6	mRNA	7.92332	1.29e-09
	ENST00000610966	SVOP	mRNA	5.50148	3.89e-06
	ENST00000613854	HIST1H3A	mRNA	1.94548	0.000212288
	ENST00000615259	PDE7B	mRNA	-4.605	0.00139571
	ENST00000615612	GNAZ	mRNA	2.57342	0.000931237
	ENST00000616793	JAKMIP2	mRNA	5.07169	0.00137917
	ENST00000617569	HIST1H4A	mRNA	2.15352	0.000110886
	ENST00000621226	MUC5AC	mRNA	-3.37421	0.000317525
	ENST00000621411	HIST1H3B	mRNA	2.40297	2.07e-05
	ENST00000637026	FASN	mRNA	-3.83259	0.000335177
	ENST00000637265	SYT14	mRNA	6.05303	0.000688428
	ENST00000638825	KCNC1	mRNA	5.32162	1.93e-05
	ENST00000640961	ELP4	mRNA	2.31385	0.000296685
	ENST00000641605	FAM71F2	mRNA	-2.38344	0.000273593
	ENST00000641896	OR52I2	mRNA	-6.8718	0.00151141

## Sheet: Table S4
	Table S4. Univariate and multivariate logistic regression risk factors of transformation in EGFR/RB1/TP53-mutant lung cancer patients.
	Variables		Univariate analysis		Multivariate analysis
			OR(95%CI)	P	OR(95%CI)	P
	Age		0.950 (0.907-0.995)	0.03	0.933 (0.879-0.990)	0.022
	Gender	Female	Referance
		Male	0.632 (0.228-1.746)	0.376
	Smoking	Never	Referance
		Ever	0.720 (0.239-2.174)	0.56
	EGFR mutation type	Exon 19 del	Referance		Referance
		L858R	0.185 (0.057-0.594)	0.005	0.181 (0.039-0.842)	0.029
	T790M	No	Referance
		Yes	2.708 (0.854-8.590)	0.091
	First line TKI	1st or 2nd generation	Referance
		3rd generation	1.504*109 (0-∞)	0.999
	Mutations of PI3K-AKT pathway		2.466 (1.036-5.872)	0.041	2.748 (0.884-8.548)	0.081
	CNV events	<2	Referance		Reference
		≥2	3.813 (1.123-12.949)	0.032	4.802 (0.919-25.099)	0.063
	Overall mutations		1.448 (1.015-2.066)	0.041	0.848 (0.472-1.526)	0.583
	Abbreviation: TKI, tyrosine kinase inhibitor; CNV, copy number variation.
